# Supplementary material for: Time-series clustering of gene expression in irradiated and bystander fibroblasts: an application of FBPA clustering
Source: BMC Genomics. 2011 Jan 4;12:2. doi: 10.1186/1471-2164-12-2 (PMC3022823; doi:10.1186/1471-2164-12-2)
Supplement: Additional file 2 — STEM clustering on irradiation gene response, MS excel file. [file 1471-2164-12-2-S2.XLS]

## Sheet: Sheet1
Additional File 2: STEM clustering on directly irradiated treatment gene response, m=2, c=50, gave 6 clusters. The gene expression levels are plotted in Figure 2. Suffixes -1, -2 and -3 refers to the same gene ID but Agilent microarray probes may match different mRNA isoforms of the same gene or may have more than one probe for different regions of the same gene.
Cluster 1	Cluster 2	Cluster 3	Cluster 4	Cluster 5	Cluster 6
A_24_P128255	BIRC3	A_24_P592591	A_24_P916853	C14ORF65	ANKRD20A2
A_32_P179807	CD69	BCL2A1	AK024898	C20ORF102	BLOC1S2
A_32_P206561	CXCL3-1	BMP2	AK026195	C9ORF164	C12ORF5-1
AHR	CXCL3-2	C3ORF52	AK123481	CNTNAP3	CR600305
AK001903	G0S2	CDKN1A-1	ASCC3	EDG1	CXCL2-1
AL832717	GCH1-1	CDKN1A-2	AY358103	ELA2	DNAJB4-1
AY358248	GCH1-2	CXCL1	B3GNT5	EPHA4	DNAJB4-2
BM129308	IFNE1	CXCL2-2	C12ORF5-2	FAM50B	FAS
C8ORF4-1	IL1A	DUSP2-1	DUSP2-2	FAM5C	MYBL1
C8ORF4-2	LOC284454	DUSP5	EPB41L4B	FLJ41603	OSGIN2
CCK	LOC401317-1	GADD45A	FAM20A	FZD4	PBEF1-1
CREB5-1	LOC401317-2	GADD45G	FRMD4A-1	G6PD	PBEF1-2
CREB5-2	LOC645745	GDF15	GJB2	HOXB3	PBEF1-3
CXCL5	MT1A	GDNF	ICAM1	MRPS6	PTPRE
DB340110	MT1B	IL11	LAMC2	NR3C2	SAPS1
FGF2	MT1E	IL12A	MDM2-1	OLFML2B	THC2579650
FRMD4A-2	MT1G-1	IL1B	MDM2-2	OPRL1	THC2712084
HSD11B1	MT1G-2	IL6	MGC5370	PER1	THSD1
HSPA4L	MT1H	IL8	PLCL2	PRDM6
IL13RA2	MT1L	LIF	POU5F1	PTK7
IL33	MT1X-1	MMP1	PRDM1	RGMA
INHBA	MT1X-2	MMP10	RELB	SLC5A3
KYNU-1	MT2A-1	MMP3	SESN1	SMAD6
KYNU-2	MT2A-2	PLK3	SLC16A3	TOX
LAMB3	MT2A-3	PTGS2-1	SMC5
PLA2G4A	NFKBIZ	PTGS2-2	THC2545454
POPDC3	PTGES	SERPINB2-2	TRIAP1
RGS9	PTGFR	THC2650074	ZMAT3
RNF128	SAT1-1	THC2677796
RRM2B	SERPINB2-1	TNFRSF10B
SLC16A6-1	SLC39A8	VWCE
SLC16A6-2	SOD2
SLC7A11-1	STC1
THC2655811	TESC
THC2663167	TNFAIP3-1
THC2744561	TNFAIP3-2
TSLP
