# Supplementary material for: Time-series clustering of gene expression in irradiated and bystander fibroblasts: an application of FBPA clustering
Source: BMC Genomics. 2011 Jan 4;12:2. doi: 10.1186/1471-2164-12-2 (PMC3022823; doi:10.1186/1471-2164-12-2)
Supplement: Additional file 3 — FBPA clustering on irradiation gene response, MS excel file. [file 1471-2164-12-2-S3.XLS]

## Sheet: Sheet1
Additional File 3: FBPA clustering on directly irradiated treatment gene response, gave 4 clusters. The gene expression levels are plotted in Figure 4. Suffixes -1, -2 and -3 refers to the same gene ID but Agilent microarray probes may match different mRNA isoforms of the same gene or may have more than one probe for different regions of the same gene.
Cluster 1	Cluster 2	Cluster 3	Cluster 4
A_24_P128255	ANXA10	BIRC3	C10orf10
A_24_P592591	ASCC3	CXCL2-1	CCK
A_24_P916853	BCL2A1	CXCL3-1	IL13RA2
A_32_P179807	BE646426	CXCL3-2	LRRC8B
A_32_P206561	C12orf5-1	CXCL5	MN1
A_32_P82179	C12orf5-2	G0S2	SRrp35
AHR	C20orf102	HSD11B1
AK001903	C3orf52	IL33
AK021824	CDKN1A-1	IL8
AK023663	CN391963	KYNU-1
AK024898	CNTNAP3	KYNU-2
AK026195	CR600305	LAMB3
AK090803	CYP26B1	LOC401317-2
AK123481	DUSP2-1	LOC645745
AL832717	DUSP2-2	MMP1
ANKRD20A2	E2F7	MMP3
ATP6V1C1	EDG1	MT1A
AW977527	ELA2	MT1B
AY358103	EPHA4	MT1E
AY358248	FAM50B	MT1G-1
B3GNT5	FAM5C	MT1G-2
BBC3	FAS	MT1H
BCL11A	FLJ41603	MT1L
BG686022	G6PD	MT1X-1
BLOC1S2	GADD45A	MT1X-2
BM129308	GADD45G	MT2A-1
BMP2	GCH1-2	PHEX
BTG3	GDF15	S100P
C14orf118	IL12A	SERPINB2-1
C14orf65	IL6	SERPINB2-2
C8orf4-1	ISG20L1	TNFAIP3-1
C8orf4-2	LRP8
C9orf164	MDM2-2
C9orf72	MRPS6
CD104030	MT2A-3
CD69	NEFM
CDKN1A-2	NR3C2
CLDN1	OLFML2B
CNKSR3	PBX2
CREB5-1	PTGS2-1
CREB5-2	PTGS2-2
CXCL1	PTK7
CXCL2-2	PTPRE
DB340110	RGMA
DDIT4L	SESN1
DKK1	SLC30A1
DNAJB4-1	SLC5A3
DNAJB4-2	SLC7A11-3
DQ786266	SMAD6
DUSP5	SOD2
EPB41L4B	THC2545454
EPHB3	THC2650074
EVI5L	THC2712084
FAM20A	TNFRSF10B
FGF2	TOX
FRMD4A-1	TRIAP1
FRMD4A-2
FZD4
GCH1-1
GCLM
GDNF
GJB2
GPR68
HOXB3
HSPA4L
ICAM1
IFNE1
IL11
IL1A
IL1B
IL7R
INHBA
IRAK3
IRF1
LAMC2
LIF
LOC284454
LOC401317-1
LRDD
MDFI
MDM2-1
MGC5370
MIDN
MMP10
MT2A-2
MYBL1
MYH11
NFKBIZ
NLF2
OPRL1
OR11A1
OSBPL3
OSGIN2
PBEF1-1
PBEF1-2
PBEF1-3
PER1
PLA2G4A
PLCL2
PLEKHA6
PLK3
POLH
POPDC3
POU5F1
PRDM1
PRDM6
PTGES
PTGFR
RELB
RGS9
RNF128
RRM2B
SAPS1
SAT1-1
SAT1-2
SLC16A3
SLC16A6-1
SLC16A6-2
SLC39A14-1
SLC39A14-2
SLC39A8
SLC6A15
SLC7A11-1
SLC7A11-2
SMC5
STC1
TESC
THC2579650
THC2638839
THC2655811
THC2663167
THC2677796
THC2688313
THC2699065
THC2744561
THSD1
TNFAIP3-2
TNFRSF10C
TSLP
USP41
VWCE
WWOX
ZC3H12C
ZCCHC6
ZMAT3
