# Supplementary material for: Time-series clustering of gene expression in irradiated and bystander fibroblasts: an application of FBPA clustering
Source: BMC Genomics. 2011 Jan 4;12:2. doi: 10.1186/1471-2164-12-2 (PMC3022823; doi:10.1186/1471-2164-12-2)
Supplement: Additional file 4 — STEM clustering on bystander gene response, MS excel file. [file 1471-2164-12-2-S4.XLS]

## Sheet: Sheet1
Additional file 4: STEM clustering on bystander treatment gene response, m=2, c=100, gave 6 clusters. The gene expression levels are plotted in Figure 5. Suffixes -1, -2 and -3 refers to the same gene ID but Agilent microarray probes may match different mRNA isoforms of the same gene or may have more than one probe for different regions of the same gene.
Cluster 1	Cluster 2	Cluster 3	Cluster 4	Cluster 5	Cluster 6
A_24_P592591	A_24_P128255	A_24_P916853	BCL2A1	AK024898	C8orf4-1
A_32_P206561	A_32_P82179	A_32_P179807	BIRC3	B3GNT5	CD104030
AW977527	AK021824	AHR	BM129308	C14orf118	HSPA4L
BG686022	AK123481	AK001903	CXCL2-1	CD69	IL13RA2
CCK	ATP6V1C1	AK023663	G0S2	CREB5-1	PHEX
CXCL2-2	BE646426	AK026195	GADD45G	CREB5-2	PLA2G4A
CXCL3-1	C12orf5-1	AK090803	GCH1-1	PTGES	RRM2B
CXCL3-2	C9orf72	ASCC3	GCH1-2	RGS9	ZMAT3
CXCL5	DQ786266	AY358248	GCLM	SMC5
DB340110	DUSP2-2	BTG3	LOC401317-1	SRrp35
DNAJB4-2	EPB41L4B	C8orf4-2	LOC401317-2	TSLP
FGF2	FAS	DUSP5	LOC645745
GADD45A	FRMD4A-1	FRMD4A-2	MT1A
GDNF	GJB2	ICAM1	MT1B
HSD11B1	IL12A	IFNE1	MT1E
IL1A	LRRC8B	IL11	MT1G-1
IL1B	MDM2-1	IL7R	MT1G-2
IL33	MGC5370	INHBA	MT1H
IL6	MYBL1	IRAK3	MT1L
IL8	NFKBIZ	LAMC2	MT1X-1
KYNU-1	PBEF1-2	LIF	MT1X-2
KYNU-2	PLCL2	LOC284454	MT2A-1
LAMB3	POU5F1	LRP8	NLF2
MMP1	PTGFR	OSGIN2	SAT1-1
MMP10	PTPRE	PLK3	SAT1-2
MMP3	SAPS1	POPDC3	SERPINB2-1
MT2A-2	SESN1	RNF128	SLC7A11-2
MT2A-3	SLC16A3	SLC39A14-1	SOD2
PBEF1-1	SLC30A1	THC2655811	STC1
PBEF1-3	SLC39A8	THC2663167	TESC
PRDM1	SLC6A15	THC2712084	TNFAIP3-1
PTGS2-1	THC2545454	THC2744561	TNFAIP3-2
RELB	THC2650074	THSD1
SERPINB2-2	THC2677796
SLC16A6-1	TNFRSF10B
SLC16A6-2	TNFRSF10C
SLC39A14-2	ZC3H12C
SLC7A11-1
ZCCHC6
