# Supplementary material for: Time-series clustering of gene expression in irradiated and bystander fibroblasts: an application of FBPA clustering
Source: BMC Genomics. 2011 Jan 4;12:2. doi: 10.1186/1471-2164-12-2 (PMC3022823; doi:10.1186/1471-2164-12-2)
Supplement: Additional file 5 — FBPA clustering on bystander gene response, MS excel file. [file 1471-2164-12-2-S5.XLS]

## Sheet: Sheet1
Additional file 5: FBPA clustering on bystander treatment gene response, gave 5 clusters. The gene expression levels are plotted in Figure 6. Suffixes -1, -2 and -3 refers to the same gene ID but Agilent microarray probes may match different mRNA isoforms of the same gene or may have more than one probe for different regions of the same gene.
Cluster 1	Cluster 2	Cluster 3	Cluster 4	Cluster 5
EVI5L	MT2A-3	FAM5C	CXCL5	SRrp35
EPHA4	PHEX	DUSP2-1	BCL2A1	HSPA4L
ZMAT3	PLA2G4A	SLC5A3	SERPINB2-1	MN1
SAPS1	INHBA	TRIAP1	MMP3
TSLP	MMP10	GDF15	LOC645745
C12orf5-1	SOD2	CYP26B1	MT1G-1
ELA2	SAT1-1	PBX2	MT1E
PTPRE	DUSP5	TNFRSF10C	MT1X-1
MGC5370	SLC16A6-2	G6PD	CXCL2-1
THSD1	CREB5-2	OPRL1	IL33
BMP2	GCH1-2	EDG1	MT1B
RNF128	MMP1	S100P	MT1H
ICAM1	GJB2	ANXA10	MT1L
IRAK3	NFKBIZ	OR11A1	MT1A
B3GNT5	FGF2	CDKN1A-1	MT1G-2
LAMC2	GADD45A	C20orf102	IL6
RRM2B	MT2A-2	FAM50B	G0S2
ISG20L1	C8orf4-1	IL12A	LAMB3
WWOX	C8orf4-2	GADD45G	BIRC3
MYH11	IFNE1	SLC7A11-3	MT1X-2
AHR	DDIT4L	TNFRSF10B	CXCL3-1
EPB41L4B	PBEF1-2	OLFML2B	SERPINB2-2
FRMD4A-2	STC1	NEFM	PTGS2-2
DKK1	C9orf72	BBC3	IL8
MDM2-2	LRP8	MRPS6
ASCC3	PRDM1	DUSP2-2
HOXB3	SAT1-2	C12orf5-2
MIDN	SLC39A8	PTGS2-1
IL7R	CCK	CDKN1A-2
SLC6A15	RELB	MYBL1
POPDC3	KYNU-1	THC2650074
RGMA	HSD11B1	THC2579650
ZC3H12C	IL11	BE646426
NR3C2	CXCL1
IRF1	IL1A
MDFI	TESC
PLEKHA6	IL1B
MDM2-1	IL13RA2
DNAJB4-1	CD69
PLK3	KYNU-2
VWCE	LIF
CLDN1	TNFAIP3-1
C3orf52	TNFAIP3-2
CR600305	GCH1-1
POU5F1	CXCL3-2
SLC39A14-1	CXCL2-2
FAS	PTGFR
FZD4	SLC39A14-2
SMAD6	MT2A-1
RGS9	PTGES
BTG3	PBEF1-3
PLCL2	AK001903
PER1	A_24_P592591
CNTNAP3	ZCCHC6
SESN1	SLC16A6-1
EPHB3	LOC284454
A_24_P128255	NLF2
C14orf118	GPR68
SLC16A3	DB340110
TOX	LOC401317-2
C9orf164	SLC30A1
THC2677796	CD104030
OSGIN2	SLC7A11-2
C14orf65	AW977527
ATP6V1C1	BG686022
BLOC1S2	GCLM
PTK7	BM129308
C10orf10	LOC401317-1
LRRC8B	GDNF
FRMD4A-1	SLC7A11-1
OSBPL3	PBEF1-1
DNAJB4-2
BCL11A
CREB5-1
CNKSR3
ANKRD20A2
A_24_P916853
THC2712084
THC2545454
AY358103
AY358248
AK026195
AL832717
FAM20A
LRDD
SMC5
THC2688313
THC2744561
DQ786266
AK024898
A_32_P179807
A_32_P206561
THC2663167
CN391963
E2F7
AK021824
PRDM6
FLJ41603
THC2699065
THC2655811
AK090803
USP41
POLH
THC2638839
AK123481
A_32_P82179
AK023663
