# Supplementary material for: Time-series clustering of gene expression in irradiated and bystander fibroblasts: an application of FBPA clustering
Source: BMC Genomics. 2011 Jan 4;12:2. doi: 10.1186/1471-2164-12-2 (PMC3022823; doi:10.1186/1471-2164-12-2)
Supplement: Additional file 7 — Microarray data from irradiated and bystander cells, MS excel file. [file 1471-2164-12-2-S7.XLS]

## Sheet: Sheet1
Additional file 7: Microarray data, 238 gene expression (logarithmically transformed median expression values compared to time matched controls, n=4)after irradiation with 0.5Gy a-particles. Data was used for heatmap in figure 1 and clustering graphs. Time in hours
IRRADIATED										BYSTANDER
Probename	ID/SYMBOL	0.5 hour	1 hour	2 hours	4 hours	6 hours	24 hours			Probename	ID/SYMBOL	0.5 hour	1 hour	2 hours	4 hours	6 hours	24 hours
A_24_P128255	A_24_P128255	0.74274	1.0215	-0.34696	0.87366	0.74334	0.65033			A_24_P128255	A_24_P128255	0.33901	0.79807	-0.27951	1.5749	0.78228	0.50631
A_24_P592591	A_24_P592591	1.0865	0.31913	0.005513	1.339	1.0037	0.47734			A_24_P592591	A_24_P592591	1.1175	0.70092	0.012304	1.9309	1.0111	0.8397
A_24_P916853	A_24_P916853	0.44931	1.0137	0.28367	1.441	0.71572	0.58214			A_24_P916853	A_24_P916853	0.1839	0.224	-0.61952	1.1027	0.3573	0.3353
A_32_P179807	A_32_P179807	0.72612	0.91804	-0.31	1.2469	0.31577	0.83743			A_32_P179807	A_32_P179807	0.082122	0.55093	0.00938	1.6927	0.63328	0.86762
A_32_P206561	A_32_P206561	0.97797	1.0377	-0.092007	1.2256	0.41292	0.85187			A_32_P206561	A_32_P206561	0.55597	0.26104	-0.57703	1.1842	0.8336	0.38359
A_32_P82179	A_32_P82179	0.65669	0.50785	0.10406	1.1944	-0.018713	0.64023			A_32_P82179	A_32_P82179	0.27672	0.65619	-0.51372	1.7876	0.17458	0.81424
A_23_P215566	AHR	0.23892	0.56286	-0.64721	0.70535	0.42343	0.40468			A_23_P215566	AHR	0.38499	0.06	-0.57231	1.4364	0.57399	0.37148
A_24_P535256	AK001903	0.9206	0.86566	-0.094512	1.5588	0.92905	0.83496			A_24_P535256	AK001903	0.75453	0.49521	-0.30671	2.1166	0.9185	0.88258
A_32_P220233	AK021824	0.47762	1.3499	-0.32398	1.0587	-0.33599	0.27782			A_32_P220233	AK021824	-0.00275	0.41844	-0.19548	1.0045	0.21959	0.20267
A_32_P83256	AK023663	0.23855	0.52253	-0.17644	0.53961	0.1089	0.30914			A_32_P83256	AK023663	0.039405	0.25176	-0.067624	1.5732	0.44918	0.58609
A_32_P170664	AK024898	0.23013	0.44833	0.42569	1.5716	0.74529	0.71365			A_32_P170664	AK024898	-0.10273	0.38577	0.00569	0.94823	-0.041344	0.60975
A_24_P937817	AK026195	0.23438	0.38336	0.044408	1.3032	0.69759	0.4864			A_24_P937817	AK026195	-0.054555	0.10139	-0.21517	0.8012	0.29871	0.32112
A_32_P456318	AK090803	-0.012336	0.35459	-0.1465	0.80967	-0.13398	0.28738			A_32_P456318	AK090803	0.0036125	0.16128	-0.17735	1.7136	0.41393	0.45175
A_32_P78649	AK123481	0.30065	0.7109	-0.15797	1.2359	-0.2435	0.3476			A_32_P78649	AK123481	-0.14702	0.54385	-0.44795	1.2769	0.11044	0.56678
A_24_P944154	AL832717	0.61238	1.1722	-0.00438	1.0254	1.2796	1.1423			A_24_P944154	AL832717	0.35481	0.57084	-0.14341	1.2734	1.2213	0.95989
A_24_P868583	ANKRD20A2	0.41039	0.91264	-0.081072	1.0516	0.76165	0.46419			A_24_P868583	ANKRD20A2	-0.3614	0.4833	-0.12909	1.3289	0.79341	0.03953
A_23_P58328	ANXA10	2.891	3.434	3.1463	2.0036	2.7336	0.39393			A_23_P58328	ANXA10	2.654	3.9028	2.9416	2.2768	2.3194	0.6084
A_23_P30972	ASCC3	0.46451	0.6657	0.24587	1.4128	0.78313	0.23686			A_23_P30972	ASCC3	0.28984	0.28871	-0.22982	0.94023	0.42924	0.32383
A_24_P286598	ATP6V1C1	0.49504	1.076	-0.43085	0.61104	-0.64973	0.12842			A_24_P286598	ATP6V1C1	0.47699	0.71033	-0.4812	1.4137	-0.00544	0.43485
A_32_P169550	AW977527	0.94196	0.65465	0.14608	0.9228	0.94447	0.66721			A_32_P169550	AW977527	1.0663	0.27663	-0.11712	1.6134	0.81983	0.50264
A_24_P934455	AY358103	0.39709	0.5921	-0.12499	1.1555	0.53934	0.3369			A_24_P934455	AY358103	0.2343	0.21387	-0.4846	0.99155	0.5788	0.08566
A_24_P935682	AY358248	0.70972	0.86366	-0.53058	1.0715	0.32245	0.47218			A_24_P935682	AY358248	0.26551	0.28371	-0.30379	1.4706	0.55803	0.28119
A_23_P18372	B3GNT5	0.56996	0.6255	-0.14542	0.88864	-0.15497	0.22895			A_23_P18372	B3GNT5	0.33979	0.45082	-0.20689	1.4833	-0.16059	0.78079
A_24_P305312	BBC3	-0.36559	-0.086215	0.91968	0.86731	0.15573	-0.051876			A_24_P305312	BBC3	-0.37731	0.053897	-0.27298	0.015476	-0.37273	-0.40365
A_24_P402588	BCL11A	-0.79197	-0.47433	-0.80148	-1.0104	-1.3241	-0.85183			A_24_P402588	BCL11A	-0.78595	-0.40682	-0.57361	-0.10243	-1.0286	-0.55468
A_23_P152002	BCL2A1	2.1113	0.22039	-0.14924	1.9887	1.6372	-0.26669			A_23_P152002	BCL2A1	2.5595	0.059169	0.028262	3.2359	1.252	0.11484
A_32_P85230	BE646426	0.25711	1.168	1.1977	0.99174	0.88097	-0.03628			A_32_P85230	BE646426	0.033515	0.48511	0.082075	0.81993	0.24526	-0.29369
A_32_P175979	BG686022	1.3204	-0.13657	0.27249	1.5688	2.2266	1.0777			A_32_P175979	BG686022	1.0795	-0.35319	-0.38809	2.0692	2.2104	1.1083
A_23_P98350	BIRC3	1.884	0.89928	-0.061301	1.6983	0.64194	1.1577			A_23_P98350	BIRC3	2.052	0.35857	-0.16558	1.9814	0.67469	1.2382
A_24_P295543	BLOC1S2	0.50017	0.79912	0.060094	1.0923	0.84024	0.1871			A_24_P295543	BLOC1S2	0.34226	0.45439	0.02399	0.91151	0.5348	0.03063
A_32_P192842	BM129308	0.58708	0.35039	-0.21007	0.95198	0.4004	0.51728			A_32_P192842	BM129308	1.0065	0.43352	0.032368	1.4511	0.2651	0.52337
A_23_P143331	BMP2	0.877	0.93437	0.33325	1.8167	2.0709	1.0109			A_23_P143331	BMP2	0.48078	0.75154	0.14441	1.8469	1.8545	1.128
A_23_P80068	BTG3	0.45647	0.5433	-0.00975	0.83913	0.63889	0.58317			A_23_P80068	BTG3	0.25214	0.34556	-0.025546	1.2639	0.76103	0.64648
A_24_P329795	C10orf10	-1.3279	-0.86625	-1.8555	-1.4507	-1.0702	-0.84567			A_24_P329795	C10orf10	-1.6131	-1.3551	-1.6006	-0.58663	-0.98033	-0.76366
A_23_P128486	C12orf5-1	0.28629	0.54165	0.066775	1.0114	0.77245	0.0122			A_23_P128486	C12orf5-1	-0.084861	0.18877	-0.32258	0.82564	0.43091	-0.12267
A_24_P564462	C12orf5-2	-0.10001	0.57723	-0.025145	1.0583	-0.036849	-0.67112			A_24_P564462	C12orf5-2	-0.10445	0.17526	-0.49407	0.59296	0.05436	-0.76639
A_24_P15563	C14orf118	0.75536	0.88119	-0.67694	1.0031	-0.11987	0.58495			A_24_P15563	C14orf118	0.006775	0.77603	-0.52733	1.1886	0.13955	0.70967
A_24_P263259	C14orf65	-0.51413	-0.25826	-1.0365	-0.95358	-1.5104	-1.0132			A_24_P263259	C14orf65	-0.79178	-0.3635	-0.63085	0.04401	-0.74569	-0.47809
A_23_P79803	C20orf102	-0.97683	-0.40564	-0.7467	-1.0028	-1.2281	-2.101			A_23_P79803	C20orf102	-1.151	-0.39999	-0.81421	-0.44719	-0.99539	-1.8464
A_23_P58009	C3orf52	0.85482	0.94171	0.7074	2.1203	2.2634	0.0895			A_23_P58009	C3orf52	0.4398	0.3865	-0.16232	2.0507	1.9378	0.16852
A_23_P253345	C8orf4-1	1.213	1.0378	-0.28536	1.2423	0.70243	0.98887			A_23_P253345	C8orf4-1	1.0639	0.77387	-0.062136	1.9185	0.90859	1.3156
A_23_P253350	C8orf4-2	0.87823	0.83625	-0.41244	1.3735	0.75842	0.84234			A_23_P253350	C8orf4-2	1.0101	0.73584	0.01902	2.0174	0.87881	1.1348
A_24_P229055	C9orf164	-0.69025	-0.34432	-0.88224	-1.0565	-1.5363	-1.1846			A_24_P229055	C9orf164	-1.0042	-0.3386	-1.008	-0.31844	-0.9622	-0.94413
A_23_P324633	C9orf72	0.82861	0.84135	-0.18835	0.64202	0.1262	0.3249			A_23_P324633	C9orf72	0.67517	0.66444	-0.24576	1.6267	0.24567	0.57269
A_23_P425681	CCK	1.3874	0.95857	-0.1524	1.0728	1.0055	1.4218			A_23_P425681	CCK	1.2544	0.52363	-0.3042	1.4874	1.1113	0.73439
A_32_P115749	CD104030	1.22	1.0716	-0.20997	1.3257	0.088282	0.98486			A_32_P115749	CD104030	0.76501	0.53831	-0.24888	1.4477	0.53363	0.67891
A_23_P87879	CD69	0.71703	0.19758	-0.86396	1.0321	-0.2277	0.56471			A_23_P87879	CD69	0.69197	0.42155	-0.2989	1.7454	-0.20198	1.0917
A_23_P59210	CDKN1A-1	0.50509	0.71934	1.2561	2.2846	0.95606	-0.15157			A_23_P59210	CDKN1A-1	0.44191	0.2433	-0.14975	1.0208	0.40905	-0.22735
A_24_P89457	CDKN1A-2	0.49817	0.0030885	1.4082	2.1925	1.0271	0.18907			A_24_P89457	CDKN1A-2	0.87764	0.49866	0.10413	0.6804	0.71067	0.050266
A_23_P57784	CLDN1	0.63287	0.70964	1.2268	2.0173	4.5561	1.8791			A_23_P57784	CLDN1	-0.081131	-0.25673	0.29295	1.9642	4.2225	2.2279
A_32_P209669	CN391963	-0.16399	1.0729	0.10086	0.73776	-0.00143	-0.24155			A_32_P209669	CN391963	-0.42948	0.50783	0.044355	1.0777	0.4852	0.30939
A_24_P66592	CNKSR3	-0.84578	-0.23087	-0.67619	-1.1529	-1.1325	-0.86154			A_24_P66592	CNKSR3	-1.033	-0.13295	-0.48194	-0.66022	-0.4157	-0.74771
A_23_P9135	CNTNAP3	-0.79932	-0.08022	-0.70873	-0.91764	-1.0277	-1.4823			A_23_P9135	CNTNAP3	-1.0976	-0.28827	-0.7412	-0.58009	-0.7654	-0.99191
A_23_P5863	CR600305	0.50384	0.64356	-0.28415	0.30363	0.73066	-1.0692			A_23_P5863	CR600305	0.23817	0.48402	-0.31632	1.519	0.97125	-0.20351
A_24_P532232	CREB5-1	0.80062	0.67868	-0.51555	0.94293	0.10739	0.93106			A_24_P532232	CREB5-1	0.42435	0.68078	-0.49823	1.3468	-0.012505	0.9349
A_23_P157117	CREB5-2	0.86501	0.65061	-0.51209	0.87708	0.13075	0.70082			A_23_P157117	CREB5-2	0.78414	0.6185	-0.63287	1.2993	-0.1371	0.56017
A_23_P7144	CXCL1	1.0407	0.35398	0.17052	1.4238	1.2766	0.18283			A_23_P7144	CXCL1	1.3646	0.29685	0.45332	1.9549	0.91312	0.57949
A_23_P315364	CXCL2-1	2.3654	2.0838	-0.080991	2.1865	1.1912	0.16204			A_23_P315364	CXCL2-1	2.6795	0.69163	0.42722	1.8147	0.87253	0.74242
A_24_P257416	CXCL2-2	1.6	0.61509	0.0098333	1.8743	1.1056	0.1072			A_24_P257416	CXCL2-2	1.9498	0.55646	0.50067	2.423	1.258	0.93201
A_24_P183150	CXCL3-1	2.4169	0.60767	-0.023565	2.2376	1.6067	0.4087			A_24_P183150	CXCL3-1	2.4352	0.39591	0.33018	3.0344	1.4841	0.90538
A_24_P251764	CXCL3-2	1.8393	0.65976	0.076221	1.5576	0.9895	0.31119			A_24_P251764	CXCL3-2	2.1787	0.63421	0.3357	2.4845	1.2979	1.1706
A_23_P110204	CXCL5	2.9167	0.71969	-0.05021	2.0507	2.4755	1.6152			A_23_P110204	CXCL5	2.9279	0.66426	-0.30203	2.9371	2.9873	1.7151
A_23_P210100	CYP26B1	-0.10577	-0.17822	0.20738	0.676	1.1155	-0.418			A_23_P210100	CYP26B1	-0.26471	0.12086	-0.079024	0.36882	0.25141	-0.55384
A_24_P932388	DB340110	1.5115	1.1551	-0.05465	1.5335	0.76671	1.1255			A_24_P932388	DB340110	1.217	0.87596	0.10577	1.8847	0.86535	1.076
A_23_P302672	DDIT4L	1.1569	0.80458	1.3353	1.2312	2.6734	1.1297			A_23_P302672	DDIT4L	1.1593	0.80487	1.2125	1.3546	2.1486	0.88611
A_23_P24129	DKK1	-0.00668	0.81883	0.37523	1.6082	1.5699	1.235			A_23_P24129	DKK1	-0.83077	0.061555	-0.12687	1.14	0.98388	0.34589
A_23_P51339	DNAJB4-1	0.63402	0.85905	-0.067145	0.87326	0.98113	0.31204			A_23_P51339	DNAJB4-1	0.70392	0.73941	-0.088034	1.488	0.73879	0.2321
A_24_P393958	DNAJB4-2	0.67166	0.88397	-0.3146	0.85367	0.76848	0.284			A_24_P393958	DNAJB4-2	0.59305	0.43234	-0.26403	1.3051	0.79827	0.30414
A_32_P162605	DQ786266	0.31671	0.7271	0.023201	0.79375	0.88819	0.57641			A_32_P162605	DQ786266	-0.092081	0.74603	-0.62769	1.0121	0.0068255	0.25096
A_23_P108842	DUSP2-1	1.7308	0.75121	0.49181	2.3815	0.68121	0.077101			A_23_P108842	DUSP2-1	1.8514	0.42708	0.32859	3.0865	0.79412	0.076696
A_24_P37409	DUSP2-2	1.3628	0.8755	0.36521	1.9038	0.67261	0.18805			A_24_P37409	DUSP2-2	1.3727	0.796	0.389	2.7738	0.629	0.3839
A_23_P150018	DUSP5	0.75975	0.52938	0.31817	1.3563	0.86929	0.68076			A_23_P150018	DUSP5	0.67402	0.4501	-0.024764	1.9069	0.58453	0.76989
A_32_P210202	E2F7	0.40289	1.0568	0.65324	1.3016	1.4563	0.27728			A_32_P210202	E2F7	-0.11574	0.04991	-0.07108	1.0599	1.3622	0.14203
A_23_P404481	EDG1	-0.88713	-0.52276	-1.0368	-1.4297	-1.8293	-2.4775			A_23_P404481	EDG1	-0.95366	-0.56746	-0.96349	-0.221	-0.96144	-1.6445
A_23_P130961	ELA2	-1.0998	-0.26909	-1.1435	-1.1182	-1.3329	-2.158			A_23_P130961	ELA2	-0.9445	-0.38604	-1.2926	-0.31833	-3.4614	-0.61948
A_23_P216556	EPB41L4B	0.41147	1.2095	-0.085435	1.2323	0.042965	0.003465			A_23_P216556	EPB41L4B	0.26481	0.24813	-0.26526	1.8237	0.27692	0.40769
A_23_P108501	EPHA4	-0.79449	-0.51443	-0.71427	-0.69202	-1.1102	-1.4943			A_23_P108501	EPHA4	-1.1319	-0.50313	-0.76277	-0.67113	-1.0258	-1.1204
A_23_P95060	EPHB3	-1.3219	-1.0277	-0.42351	-1.0496	-1.074	-1.2983			A_23_P95060	EPHB3	-1.4343	-0.63848	-0.92156	-0.96327	-1.2511	-1.4194
A_23_P101427	EVI5L	-0.74707	-0.32793	-0.55981	-1.1534	-1.1297	-0.91651			A_23_P101427	EVI5L	-0.37483	-0.18026	-0.44159	-0.45161	-0.19814	-0.42754
A_32_P108254	FAM20A	0.55746	-0.12048	-0.55063	2.0227	0.33592	0.59159			A_32_P108254	FAM20A	0.4408	0.22986	-0.53621	1.2764	1.3688	0.58744
A_23_P8240	FAM50B	-0.27154	-0.14416	-0.72178	-0.98833	-0.96705	-1.3586			A_23_P8240	FAM50B	-0.6181	-0.27288	-0.70834	-0.12984	-0.40603	-0.90874
A_23_P103812	FAM5C	-1.036	-0.62865	-1.2887	-1.3773	-2.0251	-2.375			A_23_P103812	FAM5C	-1.0053	-0.75144	-1.101	-0.53429	-1.0933	-1.1087
A_23_P63896	FAS	0.156	0.65797	-0.031913	1.1105	0.83218	-0.1133			A_23_P63896	FAS	-0.04016	0.29801	-0.51406	0.85215	0.2623	-0.05813
A_23_P218918	FGF2	1.0023	0.75291	-0.19898	1.5689	0.98827	0.8333			A_23_P218918	FGF2	0.88055	0.43228	-0.34252	1.8441	1.0249	0.8095
A_32_P222695	FLJ41603	-0.61083	-0.21259	-0.57868	-1.2156	-1.2757	-1.3942			A_32_P222695	FLJ41603	-0.60113	-0.24462	-0.75981	-0.5267	-0.81718	-0.61669
A_24_P374741	FRMD4A-1	0.23159	0.70469	-0.43903	1.3471	0.25629	0.46727			A_24_P374741	FRMD4A-1	-0.23058	0.42417	-0.64595	1.2229	-0.019295	0.32471
A_23_P22352	FRMD4A-2	0.51126	0.304	-0.13955	1.4617	0.74801	0.74137			A_23_P22352	FRMD4A-2	-0.12873	0.057679	-0.25258	1.3533	0.53201	0.45546
A_23_P64617	FZD4	-0.70773	-0.20536	-0.89521	-1.019	-1.3775	-1.2852			A_23_P64617	FZD4	-0.72317	-0.13957	-0.51085	-0.12944	-0.9848	-0.84882
A_23_P74609	G0S2	1.7113	0.005635	-0.22092	1.5915	0.15364	-0.16651			A_23_P74609	G0S2	2.1684	0.10079	0.35713	1.7807	0.69359	0.20399
A_23_P34093	G6PD	-0.77608	-0.62088	-1.0407	-1.1495	-1.9723	-2.167			A_23_P34093	G6PD	-0.82557	-0.56337	-0.89347	-0.30059	-1.3675	-2.045
A_23_P23221	GADD45A	1.1404	0.97371	0.87891	1.7453	1.3343	0.4611			A_23_P23221	GADD45A	1.0602	0.32671	-0.49238	1.4359	0.78942	0.63426
A_24_P120934	GADD45G	2.7771	1.0564	0.65565	1.644	2.2832	0.31656			A_24_P120934	GADD45G	3.0578	0.83024	0.5085	2.4895	1.6136	0.25906
A_24_P167642	GCH1-1	1.4162	0.15184	-0.11601	1.6022	0.13871	0.45767			A_24_P167642	GCH1-1	1.6509	-0.05785	-0.096273	2.4446	0.68666	0.82923
A_23_P163079	GCH1-2	1.3685	0.28818	0.09497	1.625	-0.29367	-0.85871			A_23_P163079	GCH1-2	1.6201	0.10136	-0.048955	2.8357	-0.02404	0.2694
A_32_P177953	GCLM	1.0359	1.0327	8.05e-05	0.92185	0.35309	0.4501			A_32_P177953	GCLM	1.1255	0.48476	0.01508	1.738	0.28866	0.77524
A_23_P16523	GDF15	1.0995	0.64662	1.4842	2.7949	2.7057	0.61363			A_23_P16523	GDF15	1.3786	0.30153	0.53268	2.1471	1.7006	0.26058
A_32_P377880	GDNF	0.82478	1.0949	1.6894	2.3083	1.4386	1.0646			A_32_P377880	GDNF	0.99348	0.28848	-0.27391	1.3357	0.68023	0.56324
A_23_P204947	GJB2	0.15061	0.05584	-0.55837	1.0709	-0.36467	-0.35137			A_23_P204947	GJB2	0.62753	0.31324	-0.50865	2.0663	-0.08993	0.10987
A_24_P931443	GPR68	1.0882	0.93086	0.48165	2.0741	1.9856	1.6446			A_24_P931443	GPR68	0.72751	0.60507	0.25055	2.1925	2.0978	1.3678
A_23_P316511	HOXB3	-0.62989	-0.25674	-1.0215	-0.75798	-1.3024	-1.2319			A_23_P316511	HOXB3	-0.52851	-0.13725	-0.93311	-0.15356	-0.79794	-0.50282
A_23_P63209	HSD11B1	1.6716	0.87979	0.24195	1.4774	1.4139	0.74599			A_23_P63209	HSD11B1	1.8632	0.62833	0.10208	2.2934	1.3876	1.0328
A_23_P363936	HSPA4L	0.51829	0.50404	0.018382	1.174	0.66584	0.89316			A_23_P363936	HSPA4L	0.22783	0.51975	-0.45026	0.68937	0.10382	0.98575
A_23_P153320	ICAM1	0.47669	0.18703	0.042185	1.3328	0.3268	0.28475			A_23_P153320	ICAM1	0.42741	0.15851	-0.032448	1.765	0.4763	0.32641
A_23_P302060	IFNE1	1.2153	0.3247	-0.11351	1.6431	0.91808	0.84274			A_23_P302060	IFNE1	0.97723	0.56276	0.29621	2.2733	0.9433	0.78801
A_23_P67169	IL11	0.81013	0.61536	0.17665	1.5728	1.0237	0.74514			A_23_P67169	IL11	0.71511	0.19277	-0.08308	1.5396	0.79131	0.56228
A_23_P91943	IL12A	0.20651	0.46574	0.6278	1.7756	1.5432	-0.36602			A_23_P91943	IL12A	0.058231	0.31006	-0.15273	1.5642	0.98236	-0.20585
A_23_P85209	IL13RA2	1.0452	0.6938	-0.43539	0.93648	0.78688	1.1295			A_23_P85209	IL13RA2	1.4437	0.52714	-0.32344	1.5288	0.88629	1.3406
A_23_P72096	IL1A	1.4507	0.25057	0.015817	1.5863	0.93156	0.69758			A_23_P72096	IL1A	1.7544	0.48033	0.34697	2.6793	1.2666	0.91773
A_23_P79518	IL1B	1.4849	0.46919	0.17358	1.7014	1.4833	0.56654			A_23_P79518	IL1B	1.6049	0.37985	0.24393	2.6984	1.5883	0.7163
A_23_P31945	IL33	2.5136	0.85249	0.26765	2.4421	3.057	1.8643			A_23_P31945	IL33	2.6214	0.65417	0.053094	2.7773	3.0092	1.2315
A_23_P71037	IL6	2.5483	0.73432	0.81044	2.944	2.7591	0.04174			A_23_P71037	IL6	2.7768	0.1325	0.1811	3.6172	2.5371	0.50968
A_23_P33643	IL7R	0.17593	0.51765	0.02596	0.6983	0.61394	0.28153			A_23_P33643	IL7R	-0.06205	-0.15701	-0.2635	1.4335	0.94935	-0.00211
A_32_P87013	IL8	3.6776	0.85623	0.96562	3	3.8008	1.6454			A_32_P87013	IL8	3.9375	0.72772	1.081	3.7647	3.2802	1.7858
A_23_P122924	INHBA	1.2262	1.0908	0.33954	1.5146	0.95522	0.9757			A_23_P122924	INHBA	0.8833	0.78957	0.14422	1.8095	0.84716	0.85945
A_23_P162300	IRAK3	0.42797	0.52849	0.25689	0.72859	0.0497	0.64288			A_23_P162300	IRAK3	0.58237	0.26611	-0.26367	1.5011	0.55412	0.77116
A_23_P41765	IRF1	-0.69993	-0.16695	-0.25017	-0.98318	-1.2575	-0.64263			A_23_P41765	IRF1	-0.6559	0.17716	-0.31391	-0.33221	-0.65313	-0.57474
A_23_P206077	ISG20L1	0.39083	0.60529	0.59106	1.073	0.30692	-0.30877			A_23_P206077	ISG20L1	-0.002575	0.11547	-0.43665	0.68336	0.21527	-0.25353
A_23_P56898	KYNU-1	1.8122	0.98575	0.27282	1.5028	1.3424	1.2104			A_23_P56898	KYNU-1	2.0717	0.92346	0.40879	2.224	1.2405	1.3591
A_24_P11506	KYNU-2	1.7874	1.0797	0.020774	1.6516	1.2085	1.0832			A_24_P11506	KYNU-2	2.086	0.98957	0.27847	2.3704	1.2736	1.4162
A_23_P86012	LAMB3	1.7918	0.73974	0.23917	1.035	1.5816	0.86368			A_23_P86012	LAMB3	2.0222	0.66822	0.10396	1.9823	1.5229	1.3205
A_23_P201636	LAMC2	0.41881	0.59817	0.20221	1.2777	0.82366	0.68139			A_23_P201636	LAMC2	0.058378	0.45944	0.079337	1.2434	0.99328	0.65883
A_24_P122137	LIF	1.0198	0.54391	0.29576	1.7488	0.94359	0.94511			A_24_P122137	LIF	0.98044	0.52826	0.21584	2.3654	1.3489	1.0049
A_24_P734060	LOC284454	1.2536	0.7121	0.020796	1.5175	0.65633	0.7978			A_24_P734060	LOC284454	0.79658	0.49145	-0.061133	1.8104	0.80278	0.83879
A_32_P219135	LOC401317-1	1.1622	0.54402	-0.41489	0.99355	-0.038283	0.16885			A_32_P219135	LOC401317-1	1.1572	0.52261	-0.43718	1.625	-0.2675	0.30784
A_24_P933828	LOC401317-2	1.2941	0.60423	0.00448	1.1372	0.11182	0.33974			A_24_P933828	LOC401317-2	1.2879	0.73923	-0.005305	1.4709	-0.26357	0.68662
A_23_P163782	LOC645745	2.4703	0.75405	0.97215	2.1464	1.1443	0.9379			A_23_P163782	LOC645745	2.5723	0.60739	0.6473	2.2843	0.97327	0.65131
A_32_P117145	LRDD	0.15952	0.19935	-0.050818	0.9048	0.45994	0.52872			A_32_P117145	LRDD	-0.01235	0.13809	-0.40474	0.43377	-0.27513	0.36748
A_23_P34325	LRP8	1.0664	1.3834	0.99875	1.36	1.1762	0.96022			A_23_P34325	LRP8	0.74987	0.45536	0.38771	1.4143	1.2151	1.2109
A_24_P345131	LRRC8B	0.70802	0.70684	0.13672	1.0478	0.31005	1.0732			A_24_P345131	LRRC8B	0.35913	0.38404	-0.081898	1.4708	0.19763	0.68295
A_23_P42168	MDFI	-1.1981	-0.86406	-0.063924	-1.0039	-0.90172	-0.94852			A_23_P42168	MDFI	-1.1804	-0.6276	-0.18773	-0.46561	-0.56911	-0.66849
A_23_P502750	MDM2-1	0.66315	0.9189	0.21469	1.5495	0.28318	0.56706			A_23_P502750	MDM2-1	0.51249	0.31812	0.4034	1.2897	0.054215	0.27633
A_23_P309545	MDM2-2	0.58642	1.0841	0.42276	1.4958	0.6365	0.37259			A_23_P309545	MDM2-2	0.4647	0.41209	-0.35153	0.41817	0.11149	0.28703
A_23_P139895	MGC5370	0.57296	0.64962	0.42988	1.7062	0.75585	0.52332			A_23_P139895	MGC5370	0.31208	0.3875	-0.21559	1.2925	0.24842	0.3674
A_23_P324461	MIDN	-0.82547	-0.27168	-0.21656	-1.3537	-1.0375	-1.036			A_23_P324461	MIDN	-1.1069	-0.28189	-0.43938	-0.94035	-0.83976	-0.85226
A_23_P1691	MMP1	2.3815	1.166	1.1926	1.8979	3.1155	1.2828			A_23_P1691	MMP1	2.5636	0.71744	0.54049	2.0962	2.7698	1.1026
A_23_P13094	MMP10	1.1927	0.42279	0.43586	1.3733	1.5619	0.97561			A_23_P13094	MMP10	1.2542	0.62454	0.1872	2.2584	1.6762	0.76194
A_23_P161698	MMP3	3.0358	0.94895	1.1712	2.5368	3.5797	1.6742			A_23_P161698	MMP3	3.0908	0.7516	0.33545	2.3785	3.0859	1.7584
A_23_P6381	MN1	-0.6185	0.037005	-0.59667	-0.87187	-0.4134	0.17271			A_23_P6381	MN1	-0.55738	-0.091653	-0.85087	-0.31249	-0.43571	0.15897
A_24_P365571	MRPS6	-0.94753	-0.35589	-0.6803	-1.0447	-1.0391	-1.6099			A_24_P365571	MRPS6	-0.8484	-0.32361	-0.72247	-0.30619	-0.77421	-1.2411
A_23_P54840	MT1A	1.9972	0.55893	0.76936	1.661	0.95035	0.81193			A_23_P54840	MT1A	2.0883	0.44986	0.52451	1.8475	0.77738	0.53631
A_23_P37983	MT1B	2.5767	0.66546	1.0673	2.1336	1.2792	1.1929			A_23_P37983	MT1B	2.6728	0.56356	0.69261	2.1915	0.97828	0.80412
A_23_P206724	MT1E	2.8744	0.85809	1.1242	2.3956	1.1776	1.063			A_23_P206724	MT1E	2.9272	0.7028	0.69412	2.4489	0.93944	0.75475
A_23_P206707	MT1G-1	2.608	0.74968	1.2582	2.367	1.274	1.6884			A_23_P206707	MT1G-1	2.8148	0.75899	0.82437	2.3089	0.84149	1.1876
A_23_P60933	MT1G-2	2.6817	0.80416	0.85944	2.1195	1.189	0.95373			A_23_P60933	MT1G-2	2.661	0.45672	0.69488	2.2597	1.1128	0.71535
A_23_P414343	MT1H	2.562	0.90639	0.89375	2.1743	1.0469	0.99562			A_23_P414343	MT1H	2.704	0.57422	0.6947	2.3667	1.015	0.75337
A_23_P427703	MT1L	2.5903	0.85401	0.83929	2.1039	1.0758	1.06			A_23_P427703	MT1L	2.6872	0.48203	0.57069	2.3676	0.97096	0.89538
A_23_P303242	MT1X-1	2.5815	0.89046	0.91595	2.2646	1.0608	1.0521			A_23_P303242	MT1X-1	2.7147	0.575	0.56577	2.4135	0.97568	0.76591
A_24_P125096	MT1X-2	2.7496	0.90797	1.0108	2.261	1.1548	0.94807			A_24_P125096	MT1X-2	2.8433	0.64149	0.67166	2.4558	1.016	0.73003
A_24_P361896	MT2A-1	1.8034	0.63336	0.60996	1.5045	0.85757	0.68176			A_24_P361896	MT2A-1	1.7682	0.33545	0.25377	1.8981	0.56059	0.64153
A_23_P252413	MT2A-2	1.0919	0.62096	0.52925	0.86496	0.54807	0.53699			A_23_P252413	MT2A-2	1.0645	0.28141	0.44719	1.1792	0.85018	0.55355
A_23_P106844	MT2A-3	1.0157	0.58242	0.60559	0.81893	0.57027	0.56038			A_23_P106844	MT2A-3	1.0448	0.3296	0.50516	1.1579	0.84397	0.59955
A_24_P911928	MYBL1	0.78574	0.72902	-0.10792	1.145	0.55564	0.058555			A_24_P911928	MYBL1	0.36862	0.61296	-0.095011	1.0746	0.3285	-0.11979
A_23_P206920	MYH11	-1.2487	-1.2103	-1.2576	-2.2281	-1.9654	-1.5831			A_23_P206920	MYH11	-1.8033	-1.0631	-1.0315	-1.9927	-1.6753	-1.767
A_24_P264832	NEFM	4.0658	1.3139	3.4044	1.3138	2.4521	0.57467			A_24_P264832	NEFM	3.8261	1.1403	3.1238	1.1727	2.0148	0.093155
A_23_P212089	NFKBIZ	1.1539	0.89072	0.22681	1.2504	0.58167	0.47358			A_23_P212089	NFKBIZ	0.75001	0.41448	0.091098	2.0976	0.6338	0.47845
A_24_P788878	NLF2	0.95618	-0.84308	-1.0639	0.87648	-2.0285	-0.29673			A_24_P788878	NLF2	1.4032	-0.10938	-0.35842	1.661	-1.5282	-0.00668
A_23_P392470	NR3C2	-0.34156	0.054892	-1.0871	-0.87535	-1.2312	-1.5249			A_23_P392470	NR3C2	-0.28792	0.016	-0.68888	-0.2509	-0.98278	-0.76182
A_24_P248345	OLFML2B	-1.2262	-0.76278	-1.0584	-1.1805	-1.7973	-1.903			A_24_P248345	OLFML2B	-0.85289	-0.58948	-0.93496	-0.30039	-0.98674	-0.9936
A_23_P345564	OPRL1	-0.62852	-0.42744	-0.54308	-1.5869	-1.1194	-1.2413			A_23_P345564	OPRL1	-0.63653	-0.000297	-0.53507	-0.96596	-0.69691	-1.0525
A_23_P59099	OR11A1	-0.23011	0.073964	0.7668	0.96291	0.42937	0.30938			A_23_P59099	OR11A1	0.053943	0.32959	-0.00367	0.47104	0.063805	-0.22772
A_24_P377499	OSBPL3	-0.030415	0.60798	-0.063993	1.017	1.2277	0.0518			A_24_P377499	OSBPL3	-0.47021	0.13588	-0.33866	0.76544	0.57604	-0.05026
A_24_P261083	OSGIN2	0.80168	0.45007	-0.28839	0.88712	0.63189	0.089731			A_24_P261083	OSGIN2	0.53309	0.45283	-0.15953	1.4979	0.69213	0.38394
A_32_P79396	PBEF1-1	1.0169	0.48316	-0.31006	1.2973	0.7786	0.33492			A_32_P79396	PBEF1-1	1.0604	0.43429	-0.16915	1.9123	1.0087	0.45816
A_23_P305060	PBEF1-2	0.87699	0.44478	-0.24201	1.4101	0.65924	0.32762			A_23_P305060	PBEF1-2	0.81964	0.43134	-0.27869	2.0674	0.54756	0.56783
A_24_P408772	PBEF1-3	0.98433	0.43828	-0.2703	1.2235	0.77022	0.15444			A_24_P408772	PBEF1-3	0.96054	0.48328	-0.24046	1.9382	1.0051	0.59683
A_23_P214658	PBX2	-1.3425	-0.10251	-0.98357	-1.2679	-1.1214	-2.729			A_23_P214658	PBX2	-1.2033	-0.65407	-1.1798	-1.0541	-0.83048	-2.06
A_23_P89589	PER1	0.41201	0.52762	0.025725	-0.80789	-1.2205	-0.60613			A_23_P89589	PER1	0.067438	0.2923	-0.08897	-0.1516	-0.90312	-0.34791
A_23_P114084	PHEX	1.299	0.64496	-0.41847	0.56091	0.46858	0.094425			A_23_P114084	PHEX	0.86791	0.63115	-0.31217	1.3355	0.69643	0.51471
A_23_P11685	PLA2G4A	0.86743	0.43888	-0.26831	0.99242	0.79708	0.4762			A_23_P11685	PLA2G4A	0.8657	0.64536	-0.14777	1.5309	0.86806	0.85579
A_23_P80594	PLCL2	-0.010375	0.82062	-0.35245	1.222	0.50904	0.12129			A_23_P80594	PLCL2	-0.45781	0.29056	-0.22519	1.1761	0.26052	0.10369
A_23_P431268	PLEKHA6	-0.94752	-0.31345	-0.8074	-1.2807	-1.2535	-0.72692			A_23_P431268	PLEKHA6	-0.99595	-0.42269	-0.83482	-0.031981	-0.78883	-0.19161
A_23_P51646	PLK3	0.48598	0.66396	1.0678	1.5687	1.3722	0.56445			A_23_P51646	PLK3	0.42288	0.3991	0.22746	1.2726	0.69726	0.75839
A_32_P69492	POLH	-0.042781	0.37328	0.28179	0.93143	0.80353	0.09466			A_32_P69492	POLH	-0.32527	0.3272	-0.12409	0.87062	0.47306	-0.13757
A_23_P358597	POPDC3	0.85115	0.6883	0.1366	1.0099	0.65736	0.56342			A_23_P358597	POPDC3	0.64671	0.51358	0.082695	1.5846	0.7699	0.64888
A_23_P59138	POU5F1	0.59943	0.51269	0.21199	1.3407	0.20028	0.53053			A_23_P59138	POU5F1	-0.038865	0.03043	-0.48819	0.95517	0.19643	-0.05141
A_23_P350451	PRDM1	0.82656	0.67059	0.24953	1.3455	0.65231	0.61474			A_23_P350451	PRDM1	0.95663	0.22986	-0.29692	1.4716	0.51254	0.36477
A_32_P222684	PRDM6	-0.37748	-0.014263	-0.74543	-0.84493	-1.2513	-1.0314			A_32_P222684	PRDM6	-0.72071	-0.20903	-0.73089	-0.11934	-0.64359	-0.34634
A_24_P403417	PTGES	0.70018	0.31756	-0.55205	0.88179	-0.45568	-0.013778			A_24_P403417	PTGES	0.75248	0.43404	-0.18496	1.8212	-0.51872	0.62089
A_24_P302172	PTGFR	0.64648	0.42394	-0.16558	0.86888	-0.3518	0.19628			A_24_P302172	PTGFR	0.66675	0.1268	-0.051073	1.8009	0.19914	0.47358
A_24_P77008	PTGS2-1	2.5683	0.34167	0.79512	2.6993	2.6941	0.18182			A_24_P77008	PTGS2-1	2.8675	0.67198	0.58096	2.9724	3.0008	0.33742
A_24_P250922	PTGS2-2	2.4142	0.52744	0.83397	2.4612	2.2874	0.33685			A_24_P250922	PTGS2-2	2.7664	0.45095	0.70063	3.1351	2.5286	0.49047
A_24_P320545	PTK7	-0.71517	-0.44509	-0.8491	-0.97386	-1.4983	-1.7516			A_24_P320545	PTK7	-0.94229	-0.55361	-1.0036	-0.37874	-1.189	-1.0871
A_23_P138495	PTPRE	0.38197	0.24869	-0.044725	0.99304	0.69084	-0.09751			A_23_P138495	PTPRE	0.16159	0.14136	-0.412	1.4146	0.54746	-0.16178
A_23_P55706	RELB	0.7187	0.35202	-0.066339	1.3393	0.5446	0.18133			A_23_P55706	RELB	0.81425	0.23936	0.11258	1.5411	0.56749	0.41992
A_23_P372308	RGMA	-1.3934	-0.56103	-1.3474	-1.9688	-2.3117	-2.5974			A_23_P372308	RGMA	-1.2482	-0.85415	-1.5738	-0.93284	-1.9007	-1.7273
A_23_P66881	RGS9	0.41468	0.27042	-0.42092	0.99904	-0.32432	0.82981			A_23_P66881	RGS9	0.23954	0.2232	-0.38853	1.6225	0.030485	0.79466
A_23_P148345	RNF128	0.44349	0.66427	-0.093061	1.0847	0.41968	0.65473			A_23_P148345	RNF128	0.17004	0.59979	0.085506	1.4432	0.77643	0.69379
A_23_P20225	RRM2B	0.5276	0.46484	0.2209	1.1094	0.61818	0.75267			A_23_P20225	RRM2B	0.63875	0.69195	-0.34484	0.91222	0.36193	0.59103
A_23_P58266	S100P	3.4836	0.39175	0.29474	-1.5145	0.48788	-1.2384			A_23_P58266	S100P	3.7365	0.45083	-0.2461	-0.77416	0.27705	-1.0681
A_23_P119448	SAPS1	0.435	0.65271	-0.46173	0.90336	0.16369	0.18442			A_23_P119448	SAPS1	0.50337	0.44098	-0.32181	0.92688	-0.039098	-0.16114
A_23_P137016	SAT1-1	1.0275	0.33979	-0.45718	0.65307	0.027404	0.36905			A_23_P137016	SAT1-1	1.1842	0.40472	-0.35316	1.4045	-0.078802	0.43488
A_23_P378722	SAT1-2	0.93097	0.35485	-0.60595	0.46142	-0.055091	0.16479			A_23_P378722	SAT1-2	1.1001	0.27074	-0.49401	1.3901	0.11391	0.31583
A_23_P153185	SERPINB2-1	4.2053	1.5169	1.5677	3.3163	2.5477	1.7397			A_23_P153185	SERPINB2-1	4.5412	0.87399	1.1655	3.7052	2.0324	1.4356
A_24_P245379	SERPINB2-2	4.1628	1.3095	1.2315	3.3402	4.4863	1.7602			A_24_P245379	SERPINB2-2	4.1138	0.80357	0.89273	3.8181	4.426	1.504
A_23_P93562	SESN1	0.24808	0.12643	0.27678	1.2976	0.30434	-0.14904			A_23_P93562	SESN1	-0.03068	-0.045451	-0.59447	0.54882	-0.16734	-0.029035
A_24_P213134	SLC16A3	0.44789	0.88436	-0.038625	1.5311	0.25296	0.51519			A_24_P213134	SLC16A3	0.17633	0.44194	-0.26881	1.7866	0.43075	-0.21995
A_24_P731648	SLC16A6-1	1.6306	0.86305	0.26585	1.8698	2.4813	1.3415			A_24_P731648	SLC16A6-1	1.5559	0.71415	0.2322	2.3059	2.3857	0.88276
A_23_P152791	SLC16A6-2	1.6249	0.85404	0.23989	1.874	2.5465	1.4969			A_23_P152791	SLC16A6-2	1.7786	0.57834	0.29499	2.2436	2.3231	1.0357
A_24_P937095	SLC30A1	0.71597	0.64938	0.07438	0.86455	-0.11932	-0.3302			A_24_P937095	SLC30A1	0.68676	0.26833	-0.27931	1.6308	-0.11675	-0.05135
A_23_P59950	SLC39A14-1	0.64319	0.063895	0.03065	0.90972	0.34929	0.15639			A_23_P59950	SLC39A14-1	0.37991	0.042309	-0.12823	1.6018	0.46307	0.29679
A_24_P333479	SLC39A14-2	0.60645	0.11103	-0.34294	0.35544	0.87055	0.39398			A_24_P333479	SLC39A14-2	0.60674	0.25351	-0.51389	1.4941	0.66029	0.15564
A_23_P41424	SLC39A8	0.96284	0.58138	-0.05991	1.36	0.25483	0.48762			A_23_P41424	SLC39A8	1.0341	0.59249	0.029185	2.1291	0.40569	0.737
A_23_P109304	SLC5A3	0.1467	0.017775	-0.54806	-1.0441	-1.1996	-1.5511			A_23_P109304	SLC5A3	-0.30364	-0.15635	-0.60891	-0.9471	-1.0484	-1.7694
A_23_P356598	SLC6A15	0.57807	0.30454	-0.67524	0.3862	-0.26043	-0.10075			A_23_P356598	SLC6A15	0.51224	0.11612	-0.55098	1.4585	-0.031995	0.1256
A_32_P42684	SLC7A11-1	1.0095	1.2178	0.12563	1.2425	0.62902	0.74249			A_32_P42684	SLC7A11-1	1.0464	0.70078	0.036361	1.7232	0.83411	0.71981
A_32_P165477	SLC7A11-2	1.0631	1.4473	0.32447	1.0017	0.69484	0.73719			A_32_P165477	SLC7A11-2	1.2566	0.83881	0.15764	1.7746	0.48497	0.84398
A_24_P200420	SLC7A11-3	1.3251	1.3453	0.67376	1.1191	1.0326	0.31662			A_24_P200420	SLC7A11-3	1.4155	0.64342	0.49296	1.717	0.9251	0.36854
A_23_P65812	SMAD6	-1.1067	-0.83101	-0.81488	-0.87416	-1.2803	-1.3815			A_23_P65812	SMAD6	-1.1548	-0.42694	-0.51409	-0.74889	-1.1601	-0.90375
A_32_P126609	SMC5	0.32891	1.1162	-0.002605	0.96371	0.28407	0.21136			A_32_P126609	SMC5	0.18032	0.61811	-0.47432	0.99066	-0.09459	0.5696
A_23_P134176	SOD2	1.2296	0.20319	-0.073336	0.99489	0.38302	-0.27451			A_23_P134176	SOD2	1.3307	0.14166	-0.20213	1.7327	0.53729	0.25763
A_23_P110903	SRrp35	-0.18193	0.48206	-0.24933	0.91372	0.019625	2.9263			A_23_P110903	SRrp35	-0.49749	0.074249	0.0052876	1.5994	-0.1327	3.0545
A_23_P314755	STC1	0.54924	0.12223	-0.93038	1.055	-0.40139	0.42123			A_23_P314755	STC1	0.89676	0.18581	-0.75375	1.6023	-0.60672	0.38404
A_23_P76538	TESC	0.87888	0.32797	-0.28669	1.0883	-0.033555	-0.10309			A_23_P76538	TESC	1.2289	0.42655	-0.073962	1.7317	-0.11699	0.15325
A_24_P925664	THC2545454	0.4433	0.65986	0.40212	1.8981	0.98969	0.39071			A_24_P925664	THC2545454	0.23824	0.31128	-0.39088	1.2763	0.21679	0.15223
A_32_P80016	THC2579650	0.73866	1.413	-0.090228	0.99636	0.29856	0.1197			A_32_P80016	THC2579650	0.4208	0.57322	-0.03329	0.99957	0.13385	-0.64072
A_32_P71032	THC2638839	0.30976	1.1925	0.44764	1.261	1.6178	1.4596			A_32_P71032	THC2638839	-0.49974	0.36698	-0.10512	1.0146	0.90132	0.6123
A_32_P158181	THC2650074	0.72756	0.32683	0.05951	1.6034	0.97669	-0.17813			A_32_P158181	THC2650074	0.62106	0.086541	0.22325	2.271	0.61482	0.068405
A_32_P3783	THC2655811	0.56851	1.1321	0.1277	1.5114	1.3001	0.97391			A_32_P3783	THC2655811	0.15767	0.86386	0.029816	1.9124	0.96115	0.88325
A_32_P209582	THC2663167	0.80154	0.75375	-0.39224	1.123	0.55498	0.70198			A_32_P209582	THC2663167	0.12951	0.33105	-0.32648	1.3871	0.65918	0.46273
A_24_P246825	THC2677796	0.14643	0.23843	0.046973	1.4666	0.94464	0.1795			A_24_P246825	THC2677796	0.22271	0.44582	-0.26543	1.2009	0.27712	0.22502
A_32_P153916	THC2688313	-0.27794	-0.3436	-0.15296	-0.40815	-0.29602	-0.26942			A_32_P153916	THC2688313	-0.1576	-0.35047	-0.35186	-0.78312	-0.19406	-0.28207
A_32_P30600	THC2699065	0.87318	1.8906	1.7589	2.0976	1.7452	1.9726			A_32_P30600	THC2699065	0.80261	1.0758	0.45964	1.0384	0.98308	0.98844
A_24_P917668	THC2712084	0.69468	0.92017	0.47177	1.0689	0.85842	0.41429			A_24_P917668	THC2712084	-0.058568	0.26861	-0.24136	0.91399	0.54444	0.08843
A_32_P159176	THC2744561	0.5762	0.5032	-0.41722	0.96892	0.60085	0.4063			A_32_P159176	THC2744561	0.28047	0.12302	-0.49499	1.2308	0.66539	0.43817
A_23_P14184	THSD1	0.23363	0.52007	-0.27507	0.94906	0.5368	0.33153			A_23_P14184	THSD1	-0.19721	0.18693	-0.4249	0.73984	0.36445	0.18672
A_24_P157926	TNFAIP3-1	1.6546	0.76785	0.038157	1.4139	0.19316	0.38063			A_24_P157926	TNFAIP3-1	1.4607	0.40668	-0.036806	2.068	0.31959	0.55449
A_24_P166527	TNFAIP3-2	1.1452	0.64095	-0.53799	1.6326	-0.064289	0.21465			A_24_P166527	TNFAIP3-2	1.6027	0.61566	-0.62521	2.2203	-0.074427	0.51936
A_24_P218265	TNFRSF10B	0.3559	0.3005	0.17438	0.86233	0.52041	-0.3565			A_24_P218265	TNFRSF10B	0.29373	0.29079	-0.095025	0.92832	0.19077	-0.18673
A_23_P256724	TNFRSF10C	0.17316	0.05622	0.076067	1.2131	1.6513	0.34337			A_23_P256724	TNFRSF10C	0.19548	0.083804	-0.15249	1.2817	0.62238	-0.19354
A_24_P226755	TOX	-0.71783	0.13668	-0.54377	-1.1212	-0.95982	-1.3825			A_24_P226755	TOX	-0.97965	-0.008428	-0.31832	-0.24661	-0.68229	-0.97314
A_23_P128408	TRIAP1	0.16175	0.44336	0.18093	0.75698	0.21076	-0.41834			A_23_P128408	TRIAP1	-0.11608	0.2081	-0.18332	0.63692	0.075054	-0.33049
A_23_P121987	TSLP	0.68259	0.9646	-0.11033	1.4082	0.50494	1.0593			A_23_P121987	TSLP	0.5196	0.82883	-0.20283	1.8477	0.46721	1.2535
A_32_P54553	USP41	-1.4013	-0.63132	-0.51469	-1.4262	-1.8959	-1.8285			A_32_P54553	USP41	-1.6455	-0.57705	-0.55116	-0.92888	-0.95171	-1.4717
A_23_P52986	VWCE	0.43353	0.32549	0.29871	1.6737	1.3148	0.67082			A_23_P52986	VWCE	0.39597	0.45342	0.008145	0.83416	0.18765	0.3101
A_23_P206413	WWOX	-0.93092	-0.57632	-0.60668	-0.53773	-0.2621	-0.7334			A_23_P206413	WWOX	-1.1208	-0.45424	-0.68318	-0.78227	-0.1762	-1.0579
A_23_P388993	ZC3H12C	0.86264	0.73283	-0.29051	0.99303	0.071463	0.48597			A_23_P388993	ZC3H12C	0.62648	0.31135	-0.27397	1.7289	0.17629	0.65451
A_24_P68275	ZCCHC6	0.91573	0.59573	-0.41849	0.80868	0.22006	0.08155			A_24_P68275	ZCCHC6	0.99942	0.32193	-0.31491	1.495	0.49394	0.37857
A_23_P113283	ZMAT3	0.23031	0.09552	-0.15799	1.0962	-0.078956	0.11211			A_23_P113283	ZMAT3	0.44949	0.5997	-0.44819	0.58954	0.16208	0.35064
