# Supplementary material for: Time-series clustering of gene expression in irradiated and bystander fibroblasts: an application of FBPA clustering
Source: BMC Genomics. 2011 Jan 4;12:2. doi: 10.1186/1471-2164-12-2 (PMC3022823; doi:10.1186/1471-2164-12-2)
Supplement: Additional file 8 — qRT-PCR data from irradiated and bystander cells, MS excel file. [file 1471-2164-12-2-S8.XLS]

## Sheet: sheet 1
Additional file 8: qRT-PCR data, gene expression of 31 genes after filtering genes with missing values and housekeeping genes (median expression values compared to time matched controls, n=4)after treatment with 0.5Gy a-particles. Data was used for heatmap in Figure 1. Time in hours
				IRRADIATED										BYSTANDER
#	Assay ID**	ID/SYMBOL	0.5 hour	1 hour	2 hours	4 hours	6 hours	24 hours		ID/SYMBOL	0.5 hour	1 hour	2 hours	4 hours	6 hours	24 hours
1	Hs01076359_m1	CLDN1	4.5	1.7	3.1	4.9	20.1	11		CLDN1	3.5	1.8	3	3.4	21.2	6.1
2	Hs01066938_m1	MDM2	4.1	1.1	2.3	3.7	3.4	2.7		MDM2	2.2	2.1	1.9	1.7	1.9	1.2
3	Hs01055329_m1	GDNF	2.3	2.7	6.3	8.8	3	5		GDNF	3.1	1.6	2.1	3.6	2.1	3.2
4	Hs00999632_g1	POU5F1	1.4	1.5	2	2.1	1.5	2.9		POU5F1	1.7	1.6	1.3	1.5	1.7	2.3
5	Hs99999173_m1	GADD45A	3.4	2.3	3.6	7.2	6.1	2.5		GADD45A	2.3	2.1	1.9	3.5	4.1	1.7
6	Hs99999152_m1	ICAM1	1.8	1.2	1.9	2.5	1.9	2		ICAM1	1.8	1.4	1.9	2.7	2.3	1.8
7	Hs99999034_m1	IL8	27.1	3.4	2.8	20.1	33.7	3.1		IL8	24.4	3.7	2.6	27.4	39.1	3.1
8	Hs99999032_m1	IL6	6.4	2.7	1.9	12.7	13.7	2.6		IL6	6.4	2.4	2.2	14.7	19.3	2.1
9	Hs99999142_m1	CDKN1A	1.7	1.5	4.3	6.7	5.6	2.8		CDKN1A	1.8	1.4	1.4	1.4	2.3	1.5
10	Hs99999029_m1	IL1B	2.4	1.6	1.1	3.4	4.2	2.1		IL1B	3.1	1.9	1.4	3.9	5.4	1.8
11	Hs99999028_m1	IL1A	3.1	2	1.7	2.7	2	2.6		IL1A	3.4	2.1	1.6	3.2	2	2.2
12	Hs00899658_m1	MMP1	9.6	2.3	2.8	3.6	10.5	3.3		MMP1	9.5	2.2	1.7	3.4	18.9	3.4
13	Hs00358879_m1	DUSP2	5.3	2.3	2.7	8.8	3.6	1.3		DUSP2	6.5	1.9	3.3	10.4	2.7	1.3
14	Hs00369211_m1	IL33	6.2	2.3	1.6	7.8	10.6	5.4		IL33	4.7	4.4	1.2	6.7	11.4	3.9
15	Hs00234032_m1	SERPINB2	40.5	4.2	3.9	13.9	121.7	7.6		SERPINB2	33.6	3.3	2.7	13.3	147.7	6.5
16	Hs00236966_m1	CXCL2	5.4	1.8	1.4	5.9	2.3	2.3		CXCL2	5	2.5	1.4	7	2.1	2.1
17	Hs00234712_m1	TNFAIP3	3.8	2.2	1.7	3	1.4	1.9		TNFAIP3	4.1	2.2	1.7	3.4	1.4	1.9
18	Hs00183740_m1	DKK1	2.2	2.4	2.4	3.1	5.4	3.8		DKK1	1.8	1.8	1.8	2.7	3.7	3.5
19	Hs00187845_m1	BCL2A1	7.4	2.1	1.5	5	3.3	1.6		BCL2A1	8.3	2.3	1.3	5.8	3.5	1.5
20	Hs00167309_m1	SOD2	2.3	1.5	1.3	1.9	1.1	1.6		SOD2	2.4	1.7	1.4	2.6	1.4	1.6
21	Hs00171132_m1	GDF15	3	1.4	3.7	9.6	10.5	3.2		GDF15	3.1	1.3	1.6	3.2	6.7	2.3
22	Hs00171061_m1	CXCL3	5.5	2.8	1.9	6.9	4.9	3.1		CXCL3	6	3	1.9	7.9	5.7	3.2
23	Hs00171455_m1	LIF	2.9	1.9	2.3	3.5	3.4	2.2		LIF	3.2	1.9	2.4	3.7	3.5	2.1
24	Hs00171085_m1	CXCL5	8.1	3.3	1.9	4.7	11.2	4.3		CXCL5	8.6	3.8	1.5	5.5	13.6	4
25	Hs00163653_m1	FAS	1.3	1.4	1.9	3.1	2.3	1.8		FAS	1.4	1.2	1.3	1.5	1.5	1.4
26	Hs00165078_m1	LAMB3	4.5	1.4	1.6	2.4	2.8	2.6		LAMB3	4.2	1.6	1.5	2.8	2.5	2.7
27	Hs00153133_m1	PTGS2	6.5	2.7	2.5	6.2	10.2	3.2		PTGS2	7.1	3.2	2.3	6.8	9.1	1.9
28	Hs00154192_m1	BMP2	2.6	2.3	1.9	2.7	4.8	4.5		BMP2	2.8	2.4	1.8	2.4	4.4	3.3
29	Hs01114093_m1	KYNU	4.3	2.2	2	3.3	2.7	3.5		KYNU	4.7	3	1.9	3.9	2.6	3.4
30	Hs00968305_m1	MMP3	9.8	3.3	2.8	5.5	18.4	6.3		MMP3	8.5	3.9	1.6	4.7	29.9	5.1
31	Hs00960934_m1	FGF2	2.8	1.9	2.4	3.9	3.1	2		FGF2	3	2.1	1.6	3.5	2.7	2.1
** Low Density Arrays (LDA) assays from Applied Biosystems/Life Technologies, cat# MFC_384
